# Supplementary material for: The Chx10-Traf3 Knockout Mouse as a Viable Model to Study Neuronal Immune Regulation
Source: Cells. 2021 Aug 12;10(8):2068. doi: 10.3390/cells10082068 (PMC8391412; doi:10.3390/cells10082068)
Supplement: Supplementary file 1 [file cells-10-02068-s001.zip]

Archive with 1 entries (1 files):
- cells-1305600-supplementary.pdf
